# Supplementary material for: Screening of Oligomeric (Meth)acrylate Vaccine Adjuvants Synthesized via Catalytic Chain Transfer Polymerization
Source: Polymers (Basel). 2023 Sep 20;15(18):3831. doi: 10.3390/polym15183831 (PMC10538096; doi:10.3390/polym15183831)
Supplement: Supplementary file 1 [file polymers-15-03831-s001.zip]

Archive with 1 entries (1 files):
- polymers-2564915-supplementary.pdf
